# Supplementary material for: Anisotropic CdSe Tetrapods in Vortex Flow for Removing Non-Specific Binding and Increasing Protein Capture
Source: Sensors (Basel). 2022 Aug 8;22(15):5929. doi: 10.3390/s22155929 (PMC9371395; doi:10.3390/s22155929)
Supplement: Supplementary file 1 [file sensors-22-05929-s001.zip]

Archive with 1 entries (1 files):
- sensors-1736766-supplementary.pdf
